# Supplementary material for: A rapidly time-varying equatorial jet in Jupiter’s deep interior
Source: Nature. 2024 Mar 6;627(8002):64–6. doi: 10.1038/s41586-024-07046-3 (PMC10917655; doi:10.1038/s41586-024-07046-3)
Supplement: Supplementary file 1 — Source Data Fig. 3 [file 41586_2024_7046_MOESM1_ESM.xlsx]

## Sheet: Sheet1
	PJ12	PJ14	PJ19	PJ24	PJ26	PJ36	PJ37	PJ38	PJ39	PJ41	PJ42
Velocity scale factor	0.7	0.97	1.2	1.28	0.99	0.92	1.05	0.93	0.94	0.99	1
Standard Error	0.13	0.05	0.06	0.06	0.05	0.05	0.05	0.04	0.04	0.03	0.04
Misfits (nT)
42 orbit steady flow model	663	941	832	1672	705	764	595	891	893	483	1054
pass-by-pass velocity factors	391	931	476	702	704	613	544	693	759	479	1054
sinusoidal fit (all)	430	935	515	889	998	617	759	742	838	582	1126
sinusoidal fit (without PJ26 & PJ37)	424	931	553	706		626		708	775	479	1053
Sinusoidal fit parameters		C	A	P	psi
all		1.08	1.13	3.83	2.82
without PJ26 & PJ37		1.1	1.14	4.14	2.92
